# Supplementary material for: Antistress Effects of Terpinen-4-ol and Compounds of Mimicked Yuzu Synthetic Fragrance in Humans and Mice
Source: Foods. 2024 Sep 25;13(19):3051. doi: 10.3390/foods13193051 (PMC11475151; doi:10.3390/foods13193051)
Supplement: Supplementary file 1 [file foods-13-03051-s001.zip]

Archive with 1 entries (1 files):
- foods-3170404-supplementary.pdf
